# Supplementary material for: Sharing Mechanical Ventilator: In Vitro Evaluation of Circuit Cross-Flows and Patient Interactions
Source: Membranes (Basel). 2021 Jul 20;11(7):547. doi: 10.3390/membranes11070547 (PMC8307053; doi:10.3390/membranes11070547)
Supplement: Supplementary file 1 [file membranes-11-00547-s001.zip]

Archive with 1 entries (1 files):
- membranes-1269785-supplementary.pdf
